# Supplementary material for: Development of a Monoclonal Antibody-Based Indirect Competitive Enzyme-Linked Immunosorbent Assay for the Rapid Detection of Gallic Acid
Source: Biosensors (Basel). 2024 Apr 9;14(4):182. doi: 10.3390/bios14040182 (PMC11048004; doi:10.3390/bios14040182)
Supplement: Supplementary file 1 [file biosensors-14-00182-s001.zip]

Archive with 1 entries (1 files):
- biosensors-2929509-supplementary.pdf
